# Supplementary material for: A Systematic Review and Meta-Analysis of the Effect of Statins on Glutathione Peroxidase, Superoxide Dismutase, and Catalase
Source: Antioxidants (Basel). 2021 Nov 19;10(11):1841. doi: 10.3390/antiox10111841 (PMC8614838; doi:10.3390/antiox10111841)
Supplement: Supplementary file 1 [file antioxidants-10-01841-s001.zip]

Archive with 2 entries (2 files):
- Table S1ú║PRISMA_2020_abstract_checklist.pdf
- Table S2ú║PRISMA_2020_checklist_and_search_strategy.pdf
